# Supplementary material for: Mesenchymal stem cells alleviate sepsis-induced acute lung injury by blocking neutrophil extracellular traps formation and inhibiting ferroptosis in rats
Source: PeerJ. 2024 Jan 29;12:e16748. doi: 10.7717/peerj.16748 (PMC10832623; doi:10.7717/peerj.16748)
Supplement: Supplemental Information 9 [file peerj-12-16748-s009.zip]

Archive with 17 entries (17 files):
- Figure 1,WB/3.tif
- Figure 1,WB/4.tif
- Figure 1,WB/acsl43-1.tif
- Figure 1,WB/acsl43-2.tif
- Figure 1,WB/Figure 2WB.zip
- Figure 1,WB/Figure 4WB.zip
- Figure 1,WB/Figure 6WB.zip
- Figure 1,WB/Figure 7WB.zip
- Figure 1,WB/fth3-1.tif
- Figure 1,WB/fth3-2.tif
- Figure 1,WB/gapdh3-1.tif
- Figure 1,WB/gapdh3-2.tif
- Figure 1,WB/gapdh4-1.tif
- Figure 1,WB/gapdh4-2.tif
- Figure 1,WB/gpx4-1.tif
- Figure 1,WB/gpx4-2.tif
- Figure 1,WB/WB-1.jpg
