# Supplementary material for: Mesenchymal stem cells alleviate sepsis-induced acute lung injury by blocking neutrophil extracellular traps formation and inhibiting ferroptosis in rats
Source: PeerJ. 2024 Jan 29;12:e16748. doi: 10.7717/peerj.16748 (PMC10832623; doi:10.7717/peerj.16748)
Supplement: Supplemental Information 10 [file peerj-12-16748-s010.zip]

Archive with 10 entries (10 files):
- 1.tif
- 3.tif
- 4.tif
- ACSL4-2.tif
- FTH4.tif
- GAPDH1-2.tif
- GAPDH3-2.tif
- GAPDH4-2.tif
- GPX4-2.tif
- paD4-2.tif
