# Supplementary material for: Mesenchymal stem cells alleviate sepsis-induced acute lung injury by blocking neutrophil extracellular traps formation and inhibiting ferroptosis in rats
Source: PeerJ. 2024 Jan 29;12:e16748. doi: 10.7717/peerj.16748 (PMC10832623; doi:10.7717/peerj.16748)
Supplement: Supplemental Information 11 [file peerj-12-16748-s011.zip]

Archive with 16 entries (16 files):
- Figure3ú1⁄4WB/1.tif
- Figure3ú1⁄4WB/1-acsl4.tif
- Figure3ú1⁄4WB/1-acsl4-2.tif
- Figure3ú1⁄4WB/1-gapdh1.tif
- Figure3ú1⁄4WB/1-gapdh2.tif
- Figure3ú1⁄4WB/1-gpx4-5.tif
- Figure3ú1⁄4WB/1-gpx4-6.tif
- Figure3ú1⁄4WB/2.tif
- Figure3ú1⁄4WB/2-fth4.tif
- Figure3ú1⁄4WB/2-GAPDH.tif
- Figure3ú1⁄4WB/3.tif
- Figure3ú1⁄4WB/3-fth1.tif
- Figure3ú1⁄4WB/3-fth2.tif
- Figure3ú1⁄4WB/3-gapdh1.tif
- Figure3ú1⁄4WB/3-gapdh2.tif
- Figure3ú1⁄4WB/WB-3.jpg
