# Supplementary material for: Mesenchymal stem cells alleviate sepsis-induced acute lung injury by blocking neutrophil extracellular traps formation and inhibiting ferroptosis in rats
Source: PeerJ. 2024 Jan 29;12:e16748. doi: 10.7717/peerj.16748 (PMC10832623; doi:10.7717/peerj.16748)
Supplement: Supplemental Information 12 [file peerj-12-16748-s012.zip]

Archive with 13 entries (13 files):
- 1.tif
- 2.tif
- 3.tif
- 4.tif
- ERK4.tif
- gapdh1-2.tif
- gapdh2-2.tif
- gapdh3-1.tif
- gapdh3-2.tif
- gapdh4-2.tif
- MEK4.tif
- PERK2.tif
- PMEK4.tif
