# Supplementary material for: Mesenchymal stem cells alleviate sepsis-induced acute lung injury by blocking neutrophil extracellular traps formation and inhibiting ferroptosis in rats
Source: PeerJ. 2024 Jan 29;12:e16748. doi: 10.7717/peerj.16748 (PMC10832623; doi:10.7717/peerj.16748)
Supplement: Supplemental Information 13 [file peerj-12-16748-s013.zip]

Archive with 13 entries (13 files):
- Figure 5ú1⁄4WB/3-M1.tif
- Figure 5ú1⁄4WB/4-M,1.tif
- Figure 5ú1⁄4WB/acsl4-1.tif
- Figure 5ú1⁄4WB/acsl4-2.tif
- Figure 5ú1⁄4WB/fth-1.tif
- Figure 5ú1⁄4WB/fth-2.tif
- Figure 5ú1⁄4WB/gapdh3-1.tif
- Figure 5ú1⁄4WB/gapdh3-2.tif
- Figure 5ú1⁄4WB/gapdh4-1.tif
- Figure 5ú1⁄4WB/gapdh4-2.tif
- Figure 5ú1⁄4WB/gpx4-1.tif
- Figure 5ú1⁄4WB/gpx4-2.tif
- Figure 5ú1⁄4WB/WB-5F.jpg
