# Supplementary material for: Mesenchymal stem cells alleviate sepsis-induced acute lung injury by blocking neutrophil extracellular traps formation and inhibiting ferroptosis in rats
Source: PeerJ. 2024 Jan 29;12:e16748. doi: 10.7717/peerj.16748 (PMC10832623; doi:10.7717/peerj.16748)
Supplement: Supplemental Information 23 [file peerj-12-16748-s023.zip]

Archive with 16 entries (16 files):
- ╧╕░√╩╡╤Θú1⁄4WB/1.tif
- ╧╕░√╩╡╤Θú1⁄4WB/2.tif
- ╧╕░√╩╡╤Θú1⁄4WB/4.tif
- ╧╕░√╩╡╤Θú1⁄4WB/acsl41-1.tif
- ╧╕░√╩╡╤Θú1⁄4WB/acsl41-2.tif
- ╧╕░√╩╡╤Θú1⁄4WB/fth2-1.tif
- ╧╕░√╩╡╤Θú1⁄4WB/fth2-2.tif
- ╧╕░√╩╡╤Θú1⁄4WB/gapdh1-1.tif
- ╧╕░√╩╡╤Θú1⁄4WB/gapdh1-2.tif
- ╧╕░√╩╡╤Θú1⁄4WB/gapdh2-1.tif
- ╧╕░√╩╡╤Θú1⁄4WB/gapdh2-2.tif
- ╧╕░√╩╡╤Θú1⁄4WB/gapdh4-1.tif
- ╧╕░√╩╡╤Θú1⁄4WB/gapdh4-2.tif
- ╧╕░√╩╡╤Θú1⁄4WB/gpx4-3.tif
- ╧╕░√╩╡╤Θú1⁄4WB/gpx4-4.tif
- ╧╕░√╩╡╤Θú1⁄4WB/WB-cell.jpg
